# Supplementary material for: Approved and Commercialized Antidiabetic Medicines (Excluding Insulin) in Seven European Countries—A Cross-Sectional Comparison
Source: Pharmaceuticals (Basel). 2024 Jun 17;17(6):793. doi: 10.3390/ph17060793 (PMC11207096; doi:10.3390/ph17060793)
Supplement: Supplementary file 1 [file pharmaceuticals-17-00793-s001.zip]

Archive with 1 entries (1 files):
- pharmaceuticals-3040114-supplementary.pdf
